# Supplementary material for: Nanoemulsion of Gomortega keule Essential Oil: Characterization, Chemical Composition, and Anti-Yeast Activity Against Candida spp
Source: Pharmaceutics. 2025 Jun 8;17(6):755. doi: 10.3390/pharmaceutics17060755 (PMC12196199; doi:10.3390/pharmaceutics17060755)
Supplement: Supplementary file 1 [file pharmaceutics-17-00755-s001.zip]

Archive with 1 entries (1 files):
- pharmaceutics-3598422-supplementary.pdf
